# Supplementary material for: Soluble Soybean Polysaccharide Improves Quality and Shelf Life of Peanut Butter
Source: Foods. 2025 Jun 22;14(13):2180. doi: 10.3390/foods14132180 (PMC12248660; doi:10.3390/foods14132180)
Supplement: Supplementary file 1 [file foods-14-02180-s001.zip]

Archive with 1 entries (1 files):
- foods-3682001-supplementary.pdf
